# Supplementary material for: A Metalloproteinase Cocktail from the Venom of Protobothrops flavoviridis Cleaves Amyloid Beta Peptides at the α-Cleavage Site
Source: Toxins (Basel). 2023 Aug 12;15(8):500. doi: 10.3390/toxins15080500 (PMC10467146; doi:10.3390/toxins15080500)
Supplement: Supplementary file 1 [file toxins-15-00500-s001.zip]

Archive with 1 entries (1 files):
- toxins-2543619-supplementary.xls
