# Supplementary material for: A Metalloproteinase Cocktail from the Venom of Protobothrops flavoviridis Cleaves Amyloid Beta Peptides at the α-Cleavage Site
Source: Toxins (Basel). 2023 Aug 12;15(8):500. doi: 10.3390/toxins15080500 (PMC10467146; doi:10.3390/toxins15080500)
Supplement: Supplementary file 1 [file toxins-15-00500-s001.zip › toxins-2543619-supplementary.xls]

## Sheet: Table 1
	Table 1. Identification of venom metalloproteinases by LC-MS/MS.
	Protein IDs	Class	Molecular Weight	Sequence Length	Sequence coverage (%)	Intensity			Ratio	Ratio (%)	Ratio
	svMP08_flavoridin	P-Ⅱ SVMP	54503	483	27.5	5524700			1.0	44	1
	svMP06_H2pro	P-Ⅰ SVMP	46405	408	28.7	4375700			0.79	35	0.792025
	svMP09_HR1b	P-Ⅲ SVMP	69129	615	19.7	1074000			0.19	8.5	0.1944
	svMP07_HR2a	P-Ⅱ SVMP	53991	480	35.8	903290			0.16	7.2	0.1635
	svMP05_HR1a	P-Ⅲ SVMP	68765	609	6.9	518200			0.093	4.1	0.0937969
	svMP02_flavorase	P-Ⅲ SVMP	69015	614	8.0	125290			0.0023	1.0	0.0226782
	svMP03_VMP-III_like	P-Ⅲ SVMP	69657	620	8.1	70111			0.0012	0.56	0.0126905
	svMP01_HV1	P-Ⅲ SVMP	68176	612	11.1	37075			0.0067	0.29	0.00671077
	svMP04_jerdonitin_like	P-Ⅱ SVMP	53872	480	6.5	13726			0.0025	0.11	0.00248448
	* SVMP contains signal peptide sequence and propeptides at amino-terminus (1-90), which is cleaved upon maturation.
	Molecular Weight and Sequence Length contain these domains.

## Sheet: Supple Table 1
	Supplemental Table S1. Summary of the purification of venom metalloproteinases from Protobothrops flavoviridis by the affinity purification method (AF)
	Purification step	Total protein (mg)	Total activity a	Specific activity (U/mg)	Yield (%)
	Crude venom	20.3	8840	435	100
	Superdex 200	11.6	6450	558	73.0
	His60 Ni Superflow	1.7	1470	867	16.7
	a One unit (U) was defined as the amount of the enzyme digesting 3 mg/ml casein into peptyides for 2.5 h, determined by A280 absorbance unit.
	The activity of venom metallloproteinase was determined as the activity inhibited by EDTA.

## Sheet: Supple Table 2
Supplemental Table S2. The list of sequences of the SVMPs identified by LC-MS/MS
Sequence	Modifications	Mass	Mass Fractional Part	Protein Groups	Proteins	Unique (Groups)	Unique (Proteins)	Acetyl (Protein N-term)	Carbamidomethyl (C)	Oxidation (M)	Oxidation(+O) (HWY)	Missed cleavages	Fraction Average	Fraction Std. Dev.	Fraction 1	Experiment sample3_1	Experiment sample3_2	Retention time	Calibrated retention time	Charges	PEP	MS/MS scan number	Score	Delta score	Reverse	Potential contaminant	Intensity	id	Protein group IDs	Peptide ID	Evidence IDs	MS/MS IDs	Best MS/MS	Carbamidomethyl (C) site IDs	Oxidation (M) site IDs	Oxidation(+O) (HWY) site IDs	MS/MS Count	Taxonomy IDs
NDYQTFLTK	Unmodified	1128.55	0.545139	35	svMP06_H2pro	yes	yes	0	0	0	0	0	1	0	57	28	29	18.594	18.594	2	4.6448e-100	2715	174.86	174.86			4941800	71	35	60	140;141;142;143;144;145;146;147;148;149;150;151;152;153;154;155;156;157;158;159;160;161;162;163;164;165;166;167;168;169;170;171;172;173;174;175;176;177;178;179;180;181;182;183;184;185;186;187;188;189;190;191;192;193;194;195;196	151;152;153;154;155;156;157;158;159;160;161;162;163;164;165;166;167;168;169;170;171;172;173;174;175;176;177;178;179;180;181;182;183;184;185;186;187;188;189;190;191;192;193;194;195;196;197;198;199;200;201;202;203;204;205;206;207;208;209;210;211;212;213;214;215;216;217;218;219;220;221;222;223;224	192				69
TCIMSPAISDPPAQLFSDCSK	Unmodified	2324.05	0.0486894	37	svMP08_flavoridin	yes	yes	0	0	0	0	0	1	0	29	27	2	17.248	17.248	2;3;4	2.828e-76	6970	133.09	130.29			3831100	98	37	87	339;340;341;342;343;344;345;346;347;348;349;350;351;352;353;354;355;356;357;358;359;360;361;362;363;364;365;366;367	422;423;424;425;426;427;428;429;430;431;432;433;434;435;436;437;438;439;440;441;442;443;444;445;446;447;448;449;450;451;452;453;454;455;456;457;458;459;460;461;462;463;464;465;466	457				43
QQNNDCAHLLTATNLNDNTIGLAYKK	Unmodified	2929.44	0.435218	35	svMP06_H2pro	yes	yes	0	0	0	0	1	1	0	17	13	4	15.526	15.526	3;4;5	1.8305e-109	2954	169.33	161.04			2803700	83	35	72	212;213;214;215;216;217;218;219;220;221;222;223;224;225;226;227;228	241;242;243;244;245;246;247;248;249;250;251;252;253;254;255;256;257;258	242				11
RRSHDCAHLLTDINFTGNIIGLAYK	Unmodified	2884.48	0.476629	37	svMP08_flavoridin	yes	yes	0	0	0	0	2	1	0	28	27	1	16.648	16.648	3;4;5	1.0962e-171	3814	205.9	193.71			1544200	88	37	77	234;235;236;237;238;239;240;241;242;243;244;245;246;247;248;249;250;251;252;253;254;255;256;257;258;259;260;261	264;265;266;267;268;269;270;271;272;273;274;275;276;277;278;279;280;281;282;283;284;285;286;287;288;289;290;291;292;293;294;295;296;297;298;299;300;301;302;303;304;305;306;307;308;309;310;311;312;313;314;315;316;317	264				48
DHSSNVFMVAVTMTHEIGHNLGMEHDDK	Unmodified	3150.4	0.395738	36	svMP07_HR2a	yes	yes	0	0	0	0	0	1	0	6	4	2	12.496	12.496	4;5	3.098e-111	4803	178.95	173.84			834240	19	36	12	45;46;47;48;49;50	47;48;49;50;51;52;53	49				7
SASDVTLESFGNWRETVLLK	Unmodified	2251.15	0.148462	35	svMP06_H2pro	yes	yes	0	0	0	0	1	1	0	65	30	35	17.033	17.033	2;3;4	2.444e-176	6160	195.17	192.53			831230	90	35	79	264;265;266;267;268;269;270;271;272;273;274;275;276;277;278;279;280;281;282;283;284;285;286;287;288;289;290;291;292;293;294;295;296;297;298;299;300;301;302;303;304;305;306;307;308;309;310;311;312;313;314;315;316;317;318;319;320;321;322;323;324;325;326;327;328	320;321;322;323;324;325;326;327;328;329;330;331;332;333;334;335;336;337;338;339;340;341;342;343;344;345;346;347;348;349;350;351;352;353;354;355;356;357;358;359;360;361;362;363;364;365;366;367;368;369;370;371;372;373;374;375;376;377;378;379;380;381;382;383;384;385;386;387;388;389;390;391;392;393;394;395;396;397;398;399;400;401;402;403;404;405;406;407;408;409;410;411	366				91
CEACIMSDVISDKPSK	Unmodified	1838.82	0.821256	35	svMP06_H2pro	yes	yes	0	0	0	0	1	1	0	15	13	2	14.296	14.296	2;3;4	1.5216e-233	2598	228.9	227.2			743520	8	35	4	18;19;20;21;22;23;24;25;26;27;28;29;30;31;32	19;20;21;22;23;24;25;26;27;28;29;30;31;32;33	33				13
CEACIMSAVISDKPSK	Unmodified	1794.83	0.831426	36	svMP07_HR2a	yes	yes	0	0	0	0	1	1	0	3	2	1	9.2735	9.2735	3;4	8.0419e-142	2794	202.01	193.1			651350	4	36	2	9;10;11	9;10;11	9				3
AYYQTFLTDHKPQCILNAPSK	Unmodified	2494.23	0.23148	38	svMP09_HR1b	yes	yes	0	0	0	0	1	1	0	3	2	1	9.6754	9.6754	3;4	9.435e-38	3075	111.4	109.72			565710	2	38	1	4;5;6	4;5;6	5				2
QQNNDCAHLLTATNLNDNTIGLAYK	Unmodified	2801.34	0.340255	35	svMP06_H2pro	yes	yes	0	0	0	0	0	1	0	2	1	1	10.055	10.055	3	1.5744e-128	3329	182.02	170.17			384250	82	35	71	210;211	239;240	239				2
DHSSNVFMVAVTMTHEIGHNLGMEHDDKDK	Unmodified	3393.52	0.517644	36	svMP07_HR2a	yes	yes	0	0	0	0	1	1	0	3	2	1	11.974	11.974	4;5	5.8379e-114	4607	169.68	164.72			322580	21	36	13	53;54;55	56;57;58;59	58				4
VCSNRQCVDVNTAY	Unmodified	1684.73	0.729739	34	svMP05_HR1a	yes	yes	0	0	0	0	1	1	0	3	1	2	7.8472	7.8472	2;3	7.4881e-67	1848	145.14	145.14			295480	103	34	91	378;379;380	477;478;479	477				3
LSVGLVQDYSPNVFMVAVTMTHELGHNLGMEHDDKDK	Unmodified	4125.96	0.959821	35	svMP06_H2pro	yes	yes	0	0	0	0	1	1	0	5	4	1	13.758	13.758	4;5	3.3331e-101	5545	156.65	155.29			261730	61	35	51	117;118;119;120;121	122;123;124;125;126;127;128;129;130;131;132	126				10
IPCEPQDVK	Unmodified	1084.52	0.522295	34	svMP05_HR1a	yes	yes	0	0	0	0	0	1	0	2	1	1	7.24	7.24	2	5.1201e-09	1569	79.906	79.906			184580	43	34	34	89;90	93;94;95	95				3
LAIVVDHGIVTK	Unmodified	1263.76	0.755072	38	svMP09_HR1b	yes	yes	0	0	0	0	0	1	0	3	2	1	13.867	13.867	3	2.7685e-06	2551	72.731	65.052			156650	52	38	43	102;103;104	107;108;109	109				3
DLITMQAVAPTTARLFGDWRETVLLK	Unmodified	2944.58	0.584448	36	svMP07_HR2a	yes	yes	0	0	0	0	2	1	0	3	2	1	16.698	16.698	4	1.0509e-11	4727	74.841	74.502			152900	24	36	16	58;59;60	62;63;64	64				3
LSVGLVQDYSPNVFMVAVTMTHELGHNLGMEHDDK	Unmodified	3882.84	0.837915	35	svMP06_H2pro	yes	yes	0	0	0	0	0	1	0	3	3		14.015	14.015	4;5	2.603e-80	5710	154.7	150.21			130100	60	35	50	114;115;116	119;120;121	120				2
YIPCAQEDVK	Unmodified	1221.57	0.569974	38	svMP09_HR1b	yes	yes	0	0	0	0	0	1	0	1	1		7.5911	7.5911	2	0.0043334	1689	53.493	47.455			123430	109	38	97	394	493	493				1
AYTASMCDPK	Unmodified	1142.47	0.47363	38	svMP09_HR1b	yes	yes	0	0	0	0	0	1	0	2	1	1	7.2126	7.2126	2	8.9641e-09	1439	77.732	74.34			83608	1	38	0	2;3	2;3	3				2
LSVGLVQDYSSNVFVVAVIMTHELGHNLGMEHDEEK	Unmodified	3995.94	0.939738	37	svMP08_flavoridin	yes	yes	0	0	0	0	0	1	0	4	2	2	14.574	14.574	4;5	1.1784e-65	5863	140.49	138.9			76660	62	37	52	122;123;124;125	133;134;135;136	133				3
LVIVADDVMVRK	Unmodified	1356.78	0.779907	31	svMP02_flavorase	yes	yes	0	0	0	0	1	1	0	3	2	1	9.8595	9.8595	2;3	2.4975e-09	2938	76.655	75.988			74778	64	31	54	129;130;131	140;141;142	140				3
CEACIMSDVISDKPSK	Oxidation (M)	1854.82	0.81617	35	svMP06_H2pro	yes	yes	0	0	1	0	1	1	0	2	1	1	7.7468	7.7468	3	1.2985e-42	1788	125.5	121.47			69568	7	35	4	16;17	16;17;18	16		2		3
CEACIMSDVISDK	Unmodified	1526.64	0.6415	35	svMP06_H2pro	yes	yes	0	0	0	0	0	1	0	3	1	2	9.7999	9.7999	2;3	7.1706e-82	3041	160.67	152.45			52015	5	35	3	12;13;14	12;13;14	13				3
PQCILNAPSK	Unmodified	1126.58	0.580479	38	svMP09_HR1b	yes	yes	0	0	0	0	0	1	0	3	2	1	8.0465	8.0465	2	3.5142e-29	1866	114.39	103.98			51976	78	38	67	204;205;206	232;233;234;235	232				4
LYCFRNSPVK	Unmodified	1282.65	0.649227	32	svMP03_VMP-III_like	yes	yes	0	0	0	0	1	1	0	1	1		8.1242	8.1242	3	0.015136	2044	27.772	7.4848			44806	67	32	57	135	146	146				1
DDHLRYLISHTPQCILK	Unmodified	2108.08	0.0836934	31	svMP02_flavorase	yes	yes	0	0	0	0	1	1	0	2	1	1	9.9165	9.9165	3;4	0.00018014	3124	51.888	48.168			44672	15	31	10	39;40	40;41	41				2
TCIMSPAISDPPAQLFSDCSK	Oxidation (M)	2340.04	0.043604	37	svMP08_flavoridin	yes	yes	0	0	1	0	0	1	0	5	3	2	13.435	13.435	2;3	1.3255e-18	4037	94.632	93.477			44325	99	37	87	368;369;370;371;372	467;468;469;470;471	468		5		4
VCSNRQCVDVNEAYK	Unmodified	1840.82	0.819616	38	svMP09_HR1b	yes	yes	0	0	0	0	1	1	0	2	1	1	7.0773	7.0773	2;3	0.0054736	1390	29.936	29.936			43780	102	38	90	376;377	475;476	475				2
DHDHAQLLTDINFTGNTIGWAYMGGMCNAK	Unmodified	3350.49	0.490701	36	svMP07_HR2a	yes	yes	0	0	0	0	0	1	0	2	1	1	12.093	12.093	4	8.1641e-32	4672	106.62	100.4			43353	16	36	11	41;42	42;43;44	42				3
KDLITVK	Unmodified	815.512	0.511654	35	svMP06_H2pro	yes	yes	0	0	0	0	1	1	0	1		1	7.4937	7.4937	2	0.0001139	1584	60.682	56.829			38425	44	35	35	91	96	96				1
DYYQTFLTNSK	Unmodified	1378.64	0.640496	36	svMP07_HR2a	yes	yes	0	0	0	0	0	1	0	9	8	1	17.573	17.573	2;3	0	9374	292.68	277.42			30334	25	36	17	61;62;63;64;65;66;67;68;69	65;66;67;68;69;70;71;72;73	66				9
QRSHDCAQLLTTIDFDGPTIGK	Unmodified	2472.21	0.206722	38	svMP09_HR1b	yes	yes	0	0	0	0	1	1	0	2	2		10.09	10.09	3;4	4.5832e-19	3399	85.248	77.626			29643	84	38	73	229;230	259;260	260				1
VRVHQMVNHINEMYRPLNIAITLSLLQIWSNK	Unmodified	3830.06	0.0600086	37	svMP08_flavoridin	yes	yes	0	0	0	0	2	1	0	4	2	2	13.304	13.304	4;5	2.6557e-14	4766	72.292	72.292			28373	105	37	93	383;384;385;386	482;483;484;485	484				3
DHSSNVFMVAVTMTHEIGHNLGMEHDDKDK	Oxidation(+O) (HWY)	3409.51	0.512558	36	svMP07_HR2a	yes	yes	0	0	0	1	1	1	0	2	2		11.352	11.352	4;5	2.9333e-14	4239	73.212	71.129			27390	20	36	13	51;52	54;55	55			1	2
FNSNLNEVK	Unmodified	1063.53	0.529823	34	svMP05_HR1a	yes	yes	0	0	0	0	0	1	0	1	1		7.775	7.775	2	3.2019e-82	1827	166.61	140.23			25240	31	34	22	76	80	80				1
DHSSNVFMVAVTMTHEIGHNLGMEHDDK	Oxidation(+O) (HWY)	3166.39	0.390652	36	svMP07_HR2a	yes	yes	0	0	0	1	0	1	0	1	1		11.656	11.656	5	1.7351e-07	4382	55.063	50.302			25084	17	36	12	43	45	45			1	1
LSVGLVQDYSPNVFMVAVTMTHELGHNLGMEHDDK	Oxidation(+O) (HWY)	3898.83	0.83283	35	svMP06_H2pro	yes	yes	0	0	0	1	0	1	0	1	1		13.491	13.491	5	6.9436e-07	5474	41.476	39.967			23433	59	35	50	113	118	118			0	1
CEACIMSAVISDKPSK	Oxidation (M)	1810.83	0.826341	36	svMP07_HR2a	yes	yes	0	0	1	0	1	1	0	2	1	1	7.8247	7.8247	3	4.2645e-24	1774	109.07	102.87			20424	3	36	2	7;8	7;8	8		3		2
LRQGAQCAEGLCCDQCRFK	Unmodified	2356.03	0.0293081	30	svMP01_HV1	yes	yes	0	0	0	0	2	1	0	2	1	1	7.3884	7.3884	4	1.1615e-49	1578	121.72	118.17			20421	57	30	48	110;111	115;116	115				1
KYPCHYNYSEDLDFGMVDHGTK	Unmodified	2675.14	0.142072	38	svMP09_HR1b	yes	yes	0	0	0	0	1	1	0	1	1		9.0576	9.0576	4	5.9992e-14	2688	86.136	78.86			15543	51	38	42	101	106	106				1
LTPGAQCAEGLCCDK	Unmodified	1678.71	0.711311	33	svMP04_jerdonitin-like	yes	yes	0	0	0	0	0	1	0	3	2	1	7.8579	7.8579	2;3	0.00033548	1870	61.641	59.06			13726	63	33	53	126;127;128	137;138;139	137				3
GAGTECRAAKDDCDLPESCTGQSAK	Unmodified	2683.13	0.127227	32	svMP03_VMP-III_like	yes	yes	0	0	0	0	2	1	0	2	1	1	6.5725	6.5725	4	2.7301e-06	1176	45.497	38.545			13613	32	32	23	77;78	81;82	82				2
DHSSNVFMVAVTMTHEIGHNLGMEHDDK	Oxidation (M)	3166.39	0.390652	36	svMP07_HR2a	yes	yes	0	0	1	0	0	1	0	1	1		11.851	11.851	5	9.2348e-08	4532	59.046	57.424			13591	18	36	12	44	46	46		4		1
NTCTSYSLPYDEDK	Unmodified	1691.7	0.698481	32	svMP03_VMP-III_like	yes	yes	0	0	0	0	0	1	0	1	1		8.6854	8.6854	2	1.4575e-82	2445	164.13	155.73			11692	74	32	63	199	227	227				1
KVCSNRQCVDVNTAY	Unmodified	1812.82	0.824702	34	svMP05_HR1a	yes	yes	0	0	0	0	2	1	0	2	1	1	7.3715	7.3715	2;3	0.0024985	1525	46.964	46.829			10654	49	34	40	98;99	103;104	104				2
CKCEACIMSAVISDKPSK	Unmodified	2082.96	0.957038	36	svMP07_HR2a	yes	yes	0	0	0	0	2	1	0	1	1		8.6867	8.6867	4	4.4073e-12	2450	84.035	83.627			9310.6	13	36	8	37	38	38				1
LFGDWRETVLLK	Unmodified	1475.81	0.81365	36	svMP07_HR2a	yes	yes	0	0	0	0	1	1	0	2	1	1	11.48	11.48	3	0.02294	3922	12.767	12.767			6526.3	53	36	44	105;106	110;111	111				2
DLITMQAVAPTTAR	Unmodified	1486.78	0.781363	36	svMP07_HR2a	yes	yes	0	0	0	0	0	1	0	1		1	10.101	10.101	2	1.4046e-40	3217	128.67	119.67			6174.3	23	36	15	57	61	61				1
NMPQCILK	Unmodified	1002.5	0.499057	30	svMP01_HV1	yes	yes	0	0	0	0	0	1	0	1	1		8.6818	8.6818	2	0.016761	2416	23.972	23.972			6147	72	30	61	197	225	225				0
KNPCNIIYSPNDEDK	Unmodified	1805.83	0.825413	30	svMP01_HV1	yes	yes	0	0	0	0	1	1	0	2	1	1	7.8702	7.8702	3	0.00033302	1881	54.912	52.438			6101.9	47	30	38	94;95	99;100	99				2
YTHNLIALK	Unmodified	1071.61	0.60768	31	svMP02_flavorase	yes	yes	0	0	0	0	0	1	0	1	1		8.4217	8.4217	2	8.5603e-06	2260	72.23	60.461			5520.5	110	31	98	395	494	494				1
NDYQTFLTK	Oxidation(+O) (HWY)	1144.54	0.540054	35	svMP06_H2pro	yes	yes	0	0	0	1	0	1	0	2	2		8.6923	8.6923	2	4.0773e-10	2592	85.676	82.089			5253.2	70	35	60	138;139	149;150	150			2	2
NSVGIVKDHSSNVFMVAVTMTHEIGHNLGMEHDDK	Unmodified	3847.81	0.808012	36	svMP07_HR2a	yes	yes	0	0	0	0	1	1	0	1		1	11.841	11.841	5	0.010593	4305	18.867	17.205			4660.4	73	36	62	198	226	226				0
PMYSAGIVQDHNK	Unmodified	1458.69	0.692548	30	svMP01_HV1	yes	yes	0	0	0	0	0	1	0	2	1	1	7.7974	7.7974	3	2.308e-17	1826	79.492	75.151			4404.5	77	30	66	202;203	230;231	230				2
RVHQMVNNINEMYRPLNIAITLSLLDVWSEK	Unmodified	3695.93	0.927991	36	svMP07_HR2a	yes	yes	0	0	0	0	2	1	0	2		2	13.824	13.824	4;5	6.3609e-18	4842	77.065	76.534			3741.3	89	36	78	262;263	318;319	318				2
CKCEACIMSDVISDKPSK	Unmodified	2126.95	0.946867	35	svMP06_H2pro	yes	yes	0	0	0	0	2	1	0	1	1		8.5711	8.5711	3	0.0008053	2360	42.309	38.589			3306.7	14	35	9	38	39	39				1
LRPGAQCADGLCCDQCRFK	Unmodified	2311.01	0.0078444	36;37	svMP07_HR2a;svMP08_flavoridin	no	no	0	0	0	0	2	1	0	1	1		7.4537	7.4537	4	0.013369	1636	22.646	21.035			2656.5	56	36;37	47	109	114	114				1
AYTASMCDPK	Oxidation (M)	1158.47	0.468545	38	svMP09_HR1b	yes	yes	0	0	1	0	0	1	0	2	1	1	6.1881	6.1881	2	7.1759e-53	1083	137.14	123.87			2503.6	0	38	0	0;1	0;1	1		6		2
GNDYGYCRK	Unmodified	1131.48	0.476742	34	svMP05_HR1a	yes	yes	0	0	0	0	1	1	0	1		1	6.1598	6.1598	2	6.8318e-15	1073	93.429	89.682			2237.9	36	34	27	82	86	86				1
PGAQCADGLCCDQCR	Unmodified	1766.66	0.659292	36;37	svMP07_HR2a;svMP08_flavoridin	no	no	0	0	0	0	0	1	0	1	1		7.8307	7.8307	4	0.022607	1862	0	0			2193.6	75	36;37	64	200	228	228				1
CGRLFCDNKK	Unmodified	1296.61	0.60671	38	svMP09_HR1b	yes	yes	0	0	0	0	2	1	0	1		1	6.3773	6.3773	3	0.011079	1114	34.721	31.296			1157.5	11	38	6	35	36	36				1
CEACIMSDVISDK	Oxidation (M)	1542.64	0.636415	35	svMP06_H2pro	yes	yes	0	0	1	0	0	1	0	1		1	8.2558	8.2558	2	0.0066424	2063	42.743	42.743			1127.5	6	35	3	15	15	15		2		1
HSVGIVQDHGK	Unmodified	1175.6	0.60472	31	svMP02_flavorase	yes	yes	0	0	0	0	0	1	0	1		1	5.9837	5.9837	2	2.7229e-05	1041	70.1	70.1			317.57	39	31	30	85	89	89				1
DYYQTFLTNSK	Oxidation(+O) (HWY)	1394.64	0.635411	36	svMP07_HR2a	yes	yes	0	0	0	1	0	1	0	1	1		32.466	32.466	2	6.5389e-109	9375	157.97	146.81			0	26	36	17	70	74	74			3	1
CEACIMSDVISDKPSK	Carbamidomethyl (C)	1895.84	0.842719	35	svMP06_H2pro	yes	yes	0	1	0	0	1	1	0	1	1		7.0105	7.0105	3	1.8874e-11	1372	65.511	61.269			0	9	35	4	33	34	34	1			1
RHDNAQLLTGMIFNEK	Unmodified	1885.95	0.946866	33	svMP04_jerdonitin-like	yes	yes	0	0	0	0	1	1	0	1	1		10.092	10.092	3	6.0169e-35	3400	99.442	95.601			0	87	33	76	233	263	263				1
KNTCTSYSLPYDEDK	Unmodified	1819.79	0.793444	32	svMP03_VMP-III_like	yes	yes	0	0	0	0	1	1	0	2	1	1	8.1115	8.1115	3	3.202e-11	2050	64.565	57.995			0	48	32	39	96;97	101;102	101				2
CGRLYCIDSSPAK	Unmodified	1525.7	0.701733	30	svMP01_HV1	yes	yes	0	0	0	0	1	1	0	1	1		7.7548	7.7548	2	0.00060763	1820	47.844	41.46			0	12	30	7	36	37	37				1
